# Supplementary material for: Effects of Sport-Based Exercise Interventions on Executive Function in Older Adults: A Systematic Review and Meta-Analysis
Source: Int J Environ Res Public Health. 2022 Oct 1;19(19):12573. doi: 10.3390/ijerph191912573 (PMC9566349; doi:10.3390/ijerph191912573)
Supplement: Supplementary file 1 [file ijerph-19-12573-s001.zip]

Archive with 2 entries (2 files):
- Supplementary Data.xlsx
- Supplementary Table S1.pdf
