# Supplementary material for: Effects of Sport-Based Exercise Interventions on Executive Function in Older Adults: A Systematic Review and Meta-Analysis
Source: Int J Environ Res Public Health. 2022 Oct 1;19(19):12573. doi: 10.3390/ijerph191912573 (PMC9566349; doi:10.3390/ijerph191912573)
Supplement: Supplementary file 1 [file ijerph-19-12573-s001.zip › Supplementary Data.xlsx]

## Sheet: Search Strategy
	Family Words	Estrategia propuesta	WOS	Scopus	PubMed	EBSCO		Total	After Duplicates	After Abstract
1	A	"Executive Functions"	6197	42765	329	14555
2	A	"Cognitive Functions"	8337	52285	626	61817
3	A	Cognition	23098	256106	17724	212142
4	A	"Inhibitory control"	4239	8246	230	6141
5	A	Inhibition	6192	1502413	8261	433236
6	A	"Working memory"	32482	43024	1191	34634
7	A	Shifting	56339	25694	2462	54527
8	A	"Cognitive flexibility"	1907	4029	137	22949
9	A	A1 OR A2 OR A3 OR A4 OR A5 OR A6 OR A7 OR A8	126505	950591	27.663	741362
10	B	Sport	114955	142659	15.638	258095
11	B	"Modified sport"	21	31	0	18
12	B	Exercise	84626	687733	26.695	267636
13	B	"Physical Activity"	29867	162791	7.285	122866
14	B	Athletics	1491	4249	13.484	64912
15	B	"Sport Practice"	171	1255	9	270
16	B	B10 OR B11 OR B12 OR B13 OR B14 OR B15	155331	601525	31.767	479608
17	C	"Older adults"	49343	88929	4.541	85620
18	C	Aging	168048	404937	7.885	310162
19	C	Elderly	57015	607798	193.318	197818
20	C	"Older people"	14931	36826	1.229	120134
21	C	Aged	172589	4740968	193.246	442544
22	C	C17 OR C18 OR C19 OR C20 OR C21	281183	5021484	193.859	759142
23
24
25
26
27
28		A9 AND B16 AND C22	2364	2978	1853	2486		9681	7426	27

## Sheet: Criteria Inclusion
N	Titulo	Autor	Año	Revista	Full Text	Population	Intervention	Comparator	Study design	Available data	Outcome	Total
1	Executive functions improvement following a 5-month aquaerobics program in older adults: Role of cardiac vagal control in inhibition performance	Cédric T. Albinet, Amira Abou-Dest, Nathalie Andréa, Michel Audiffren	2016	Biological Psychology	1	1	1	1	1	1	1	7
2	Open- and Closed-Skill Exercise Interventions Produce Different Neurocognitive Effects on Executive Functions in the Elderly: A 6-Month Randomized, Controlled Trial.	Tsai CL, Pan CY, Chen FC, Tseng YT.	2017	Front. Aging Neurosci	1	1	1	1	1	1	1	7
3	Walking Football as sustainable exercise for older adults – a pilot investigation	Peter Reddy, Irundika Dias, Carol Holland, Niyah Campbell, Iaysha Nagar, Luke Connolly, Peter Krustrup3, Harry Hubball	2017	European Journal of Sports Science	1	1	1	1	1	1	1	7
4	Effects of golf training on cognition in older adults: a randomised controlled trial	Hiroyuki Shimada, Sangyoon Lee, Masahiro Akishita, Koichi Kozaki, Katsuya Iijima, Kumiko Nagai, Shinya Ishii, Masamichi Tanaka, Hitomi Koshiba, Tomoki Tanaka, Kenji Toba	2018	Epidemiol Community Health	1	1	1	1	1	1	1	7
5	The effect of cycling on cognitive function and well-being in older adults	Leyland LA, Spencer B, Beale N, Jones T, van Reekum CM.	2019	PLoS One	1	1	1	1	1	1	1	7
6	Cognitive functioning enhancement in older adults: is there an advantage of multicomponent training over Nordic walking?	Temprado, J. J., Julien-Vintrou, M., Loddo, E., Laurin, J., & Sleimen-Malkoun, R.	2019	Clinical interventions in aging	1	1	1	0	1	0	0	4
7	EFFECTS OF KARATE-DŌ TRAINING IN OLDER ADULTS COGNITION: RANDOMIZED CONTROLLED TRIAL	Brandel José Pacheco Lopes Filho, Camila Rosa de Oliveira, Maria Gabriela Valle Gottlieb	2019	Journal of Physical Education	1	1	1	1	1	1	1	7
8	Taekwondo Enhances Cognitive Function as a Result of Increased Neurotrophic Growth Factors in Elderly Women	Cho SY, Roh HT.	2019	Int J Environ Res Public Health.	1	1	1	1	1	1	1	7
9	Golf as a physical activity to improve walking speed and cognition in older adults: A non-randomized, pre-post, pilot study	Kiran D. Kanwar, Jared L. Moore, Roger Hawkes, George J. Salem	2021	Mental Health and Physical Activity	1	1	1	0	0	1	1	5
10	Effects of an unsupervised Nordic walking intervention on cognitive and physical function among older women engaging in volunteer activity	Nemoto Y, Sakurai R, Ogawa S, Maruo K, Fujiwara Y.	2021	Journal of Exercise Science & Fitness	1	1	1	1	1	0	1	6
11	Effects of Cognitive, Motor, and Karate Training on Cognitive Functioning and Emotional Well-Being of Elderly People	Jansen P, Dahmen-Zimmer K.	2012	Front Psychol.	1	1	1	1	1	1	1	7
12	Comparing the effectiveness of karate and fitness training on cognitive functioning in older adults—A randomized controlled trial	Witte K, Kropf S, Darius S, Emmermacher P, Böckelmann I.	2016	J Sport Health Sci.	1	1	1	1	1	0	1	6
13	Effects of Karate Training Versus Mindfulness Training on Emotional Well-Being and Cognitive Performance in Later Life	Jansen, P., Dahmen-Zimmer, K., Kudielka, B. M., & Schulz, A.	2017	Research on aging	1	1	1	1	1	1	1	7
